# Supplementary material for: Cost effective, experimentally robust differential-expression analysis for human/mammalian, pathogen and dual-species transcriptomics
Source: Microb Genom. 2019 Dec 18;6(1):e000320. doi: 10.1099/mgen.0.000320 (PMC7067034; doi:10.1099/mgen.0.000320)
Supplement: Supplementary material 2 [file mgen-6-320-s002.xlsx]

## Sheet: Supplementary Table 1
Supplementary Table 1. Data set attributes
No.	Host	Pathogen	Mapping Target	Genome Size of Target	Phylogenetic Domain of Target	Median Intron Length in Targets (bp)	Genes in Target	Exons/Gene in Target
1	Human	None	Human	3.09 Gbp	Eukaryote	1501	60107	~5.4
2	Mouse	Candida	Mouse	2.73 Gbp	Eukaryote	1286	43346	~6
3	Human	Aspergillus	Aspergillus	29.4 Mbp	Eukaryote	60	9898	~2.9
4	Human	Candida	Candida	14.3 Mbp	Eukaryote	87	8254	~1.1
5	None	Candida	Candida	14.3 Mbp	Eukaryote	87	8254	~1.1
6	None	Es. coli	Es. coli	4.97 Mbp	Prokaryote	NA*	4917	NA
7	I. scapularis	Eh. chafeensis	I. scapularis	1.77 Mbp	Eukaryote	1601	24925	~3.8
8	Canine	Eh. chafeensis	Canine	2.41 Gbp	Eukaryote	1211	24580	~8.3
9	B. malayi	Wolbachia sp. wBm	Wolbachia sp. wBm	1.08 Mbp	Prokaryote	NA	1006	NA
10	B. malayi	Wolbachia sp. wBm	B. malayi	90.1 Mbp	Eukaryote	231	11780	~8.7
11	Human	H. pylori	H. pylori	1.67 Mbp	Prokaryote	NA	1445	NA
12	Human	H. pylori	Human	3.09 Gbp	Eukaryote	1501	60107	~5.4
13	None	P. aeruginosa	P. aeruginosa PAO14	6.26 Mbp	Prokaryote	NA	5572	NA
14	None	P. aeruginosa	P. aeruginosa PA14	6.54 Mbp	Prokaryote	NA	6098	NA
*NA=not applicable

## Sheet: Supplementary Table 2
Supplementary Table 2. Sample key for comparisons in Differential Expression Analysis
Key/Code	SRA or other ID	Organism	Name	Read Count	Reference
A1	wgEncodeCshlLongRnaSeqImr90CellTotalFastqRd1Rep1.fastq.gz	Human	Imr90.Rep1	252511170	1
A2	wgEncodeCshlLongRnaSeqImr90CellTotalFastqRd1Rep2.fastq.gz	Human	Imr90.Rep2	226870098	1
B1	wgEncodeCshlLongRnaSeqNhdf00608013CellTotalFastqRd1Rep2.fastq.gz	Human	Nhdf.Rep1	369851756	1
B2	wgEncodeCshlLongRnaSeqNhdf70717012CellTotalFastqRd1Rep1.fastq.gz	Human	Nhdf.Rep2	364830572	1
C1	SRR1964300	Mouse	CA_d3_2	133456368	2
C2	SRR1964302	Mouse	CA_d3_5	123906814	2
C3	SRR1964301	Mouse	CA_d3_3	114769442	2
D1	SRR1964303	Mouse	naive_d3_1	146444330	2
D2	SRR1964305	Mouse	naive_d3_4	151754032	2
D3	SRR1964304	Mouse	naive_d3_2	114982004	2
E1	SAMN07549086	A. fumigatus	1_6h_AF293_I	97317422	3
E2	SAMN07549087	A. fumigatus	1_6h_AF293_II	82838494	3
E3	SAMN07549088	A. fumigatus	1_6h_AF293_III	87774402	3
F1	SAMN07549089	A. fumigatus	4_6h_AF293_A549_I	94705562	3
F2	SAMN07549090	A. fumigatus	4_6h_AF293_A549_II	91974772	3
F3	SAMN07549091	A. fumigatus	4_6h_AF293_A549_III	97818040	3
G1	SRR424574	C. albicans	8_5h_c	84649932	4
G2	SRR420200	C. albicans	38_5h_c	80409392	4
H1	SRR424575	C. albicans	9_5h_oc	117464646	4
H2	SRR420201	C. albicans	39_5h_oc	732489140	4
J1	SRR772104	C. albicans	rhr2_comp.Rep1	37691946	4
J2	SRR772105	C. albicans	rhr2_comp.Rep2	83600550	4
K1	SRR772102	C. albicans	rhr2_del.Rep1	43741256	4
K2	SRR772103	C. albicans	rhr2_del.Rep2	43585428	4
L1	SRR1931802E	Es. coli	E234869_DMEM_BR1	97821086	5
L2	SRR1931806	Es. coli	E234869_DMEM_BR2	91319090	5
M1	SRR1931824	Es. coli	E234869_LB_BR1	84974348	5
M2	SRR1931826	Es. coli	E234869_LB_BR2	103395094	5
N1	SRR1188749	I. scapularis	Tick_Arkansas_Rep1	91584470	unpublished
N2	SRR1188750	I. scapularis	Tick_Arkansas_Rep2	77994668	unpublished
N3	SRR1188751	I. scapularis	Tick_Arkansas_Rep3	124472880	unpublished
O1	SRR1189460	I. scapularis	Tick_Heartland_Rep1	89939518	unpublished
O2	SRR1189488	I. scapularis	Tick_Heartland_Rep2	103967410	unpublished
O3	SRR1189534	I. scapularis	Tick_Heartland_Rep3	116886724	unpublished
P1	SRR1188524	Canine	Canine_Arkansas_Rep1	88472468	unpublished
P2	SRR1188570	Canine	Canine_Arkansas_Rep2	87760014	unpublished
P3	SRR1188615	Canine	Canine_Arkansas_Rep3	103982322	unpublished
Q1	SRR1190421	Canine	Canine_Heartland_Rep1	69758812	unpublished
Q2	SRR1190436	Canine	Canine_Heartland_Rep2	88051366	unpublished
Q3	SRR1190443	Canine	Canine_Heartland_Rep3	46272204	unpublished
R1	SRR3111489	wBm	wBm_AdultFemale_Rep1	29872402	6
R2	SRR3111491	wBm	wBm_AdultFemale_Rep2	31949296	6
R3	SRR3111300	wBm	wBm_AdultFemale_Rep3	54134002	6
R4	SRR3111487	wBm	wBm_AdultFemale_Rep4	55809942	6
S1	SRR3111495	wBm	wBm_AdultMale_Rep1	79906114	6
S2	SRR3111492	wBm	wBm_AdultMale_Rep2	44598574	6
T1	SRR3111489	Brugia	Brugia_AdultFemale_Rep1	85725576	6
T2	SRR3111491	Brugia	Brugia_AdultFemale_Rep2	90360386	6
T3	SRR3111300	Brugia	Brugia_AdultFemale_Rep3	87158676	6
T4	SRR3111487	Brugia	Brugia_AdultFemale_Rep4	89298942	6
U1	SRR3111501	Brugia	Brugia_AdultMale_Rep1	110125724	6
U2	SRR3111497	Brugia	Brugia_AdultMale_Rep2	95537492	6
V1	SRR5422048	Helicobacter	Helicobacter_2hr_Rep1	64004940	unpublished
V2	SRR5422046	Helicobacter	Helicobacter_2hr_Rep2	51361318	unpublished
V3	SRR5422047	Helicobacter	Helicobacter_2hr_Rep3	61876452	unpublished
W1	SRR5422742	Helicobacter	Helicobacter_24hr_Rep1	62357848	unpublished
W2	SRR5422743	Helicobacter	Helicobacter_24hr_Rep2	59512978	unpublished
W3	SRR5422744	Helicobacter	Helicobacter_24hr_Rep3	112382116	unpublished
X1	SRR5422857	Human	Human_2hr_Rep1	122475212	unpublished
X2	SRR5423069	Human	Human_2hr_Rep2	109773660	unpublished
X3	SRR5423636	Human	Human_2hr_Rep3	97840514	unpublished
Y1	SRR5422750, SRR5422751, SRR5422752	Human	Human_24hr_Rep1	96322568	unpublished
Y2	SRR5422753, SRR5422754, SRR5422755	Human	Human_24hr_Rep2	109611130	unpublished
Y3	SRR5423658	Human	Human_24hr_Rep3	121748666	unpublished
ZA	SRX1880041	P. aeruginosa PAO14	PA_FRD1_Rep1	16186426	7
ZA	SRX1880042	P. aeruginosa PAO14	PA_FRD1_Rep2	16121802	7
ZB	SRX1880043	P. aeruginosa PAO14	PA_C1224M_Rep1	18954162	7
ZB	SRX1880044	P. aeruginosa PAO14	PA_C1224M_Rep2	16356948	7
ZC	ERX2326467	P. aeruginosa PA14	PA_stationary_Rep1	12246111	8
ZC	ERX2326468	P. aeruginosa PA14	PA_stationary_Rep2	11817222	8
ZD	ERX2326463	P. aeruginosa PA14	PA_exponential_Rep1	15569687	8
ZD	ERX2326464	P. aeruginosa PA14	PA_exponential_Rep2	13148378	8

## Sheet: Supplementary Table 3
Table 3. R2 Values for All Pairwise Comparisons of Read Length
Experiment	Pairing Status	36 v. 54	36 v. 72	36 v. 101	54 v. 72	54 v. 101	72 v. 101
A v. B	paired	0.95	0.92	0.88	0.97	0.93	0.95
A v. B	single 1	0.94	0.91	0.88	0.95	0.91	0.95
A v. B	single 2	0.95	0.93	0.89	0.96	0.93	0.95
C v. D	paired	0.89	0.93	0.93	0.94	0.93	0.97
C v. D	single 1	0.75	0.73	0.72	0.98	0.96	0.98
C v. D	single 2	0.95	0.97	0.96	0.92	0.9	0.99
F v. E	paired	0.87	0.87	0.84	1	1	0.97
F v. E	single 1	0.94	0.93	0.93	1	1	1
F v. E	single 2	0.94	0.85	0.93	0.99	0.99	1
H v. G	paired	0.9	0.8	0.84	0.88	0.82	0.92
H v. G	single 1	0.84	0.64	0.63	0.79	0.66	0.78
H v. G	single 2	0.9	0.75	0.67	0.89	0.77	0.8
K v. J	paired	1	0.98	0.99	0.99	1	1
K v. J	single 1	0.99	0.98	0.98	0.98	0.99	0.99
K v. J	single 2	0.86	0.77	0.96	0.93	0.93	1
L v. M	paired	1	1	1	1	1	1
L v. M	single 1	1	1	0.99	1	0.99	1
L v. M	single 2	1	0.99	0.99	0.99	0.99	1
N v. O	paired	0.98	0.97	0.92	0.98	0.93	0.95
N v. O	single 1	0.95	0.94	0.92	0.98	0.94	0.95
N v. O	single 2	0.97	0.97	0.82	0.99	0.84	0.87
P v. Q	paired	0.97	0.96	0.96	0.96	0.96	0.98
P v. Q	single 1	0.98	0.97	0.96	0.97	0.98	0.97
P v. Q	single 2	0.97	0.96	0.96	0.97	0.97	0.97
R v. S	paired	1	0.99	0.95	0.99	0.96	1
R v. S	single 1	0.99	0.99	0.96	1	0.96	0.99
R v. S	single 2	0.99	0.97	0.95	1	0.98	0.98
T v. U	paired	0.93	0.9	0.85	0.94	0.92	0.95
T v. U	single 1	0.94	0.93	0.91	0.97	0.93	0.96
T v. U	single 2	0.94	0.94	0.91	0.95	0.93	0.97
V v. W	paired	1	1	1	1	1	1
V v. W	single 1	1	1	0.99	1	1	1
V v. W	single 2	1	1	0.99	1	1	1
X v. Y	paired	0.84	0.84	0.77	0.88	0.82	0.87
X v. Y	single 1	0.82	0.78	0.74	0.86	0.79	0.85
X v. Y	single 2	0.82	0.78	0.74	0.86	0.8	0.86
ZB v ZA	paired	0.99	0.99	0.99	1	1	1
ZB v ZA	single 1	0.98	0.98	0.98	0.99	0.99	1
ZB v ZA	single 2	0.99	0.98	0.98	0.99	0.99	1
ZD v ZC	paired	1	0.99	0.99	1	1	1
ZD v ZC	single 1	1	1	1	1	1	1
ZD v ZC	single 2	1	0.99	0.99	1	1	1
						Median	0.97
						Mean	0.940198
						Min	0.63
						Max	1

## Sheet: Supplementary Table 4
Table 4. Number of Singletons for All Pairwise Comparisons of Read Length
Experiment	Pairing Status	36 v. 54	36 v. 72	36 v. 101	54 v. 72	54 v. 101	72 v. 101
A v. B	paired	1540	2010	2704	1060	2030	1478
A v. B	single 1	1500	2088	3017	1248	2377	1705
A v. B	single 2	1619	2173	2936	1162	2201	1591
C v. D	paired	59	60	74	47	59	50
C v. D	single 1	164	170	164	44	56	48
C v. D	single 2	73	72	85	49	68	43
F v. E	paired	90	16	18	7	7	8
F v. E	single 1	16	15	14	5	8	7
F v. E	single 2	19	16	15	9	8	5
H v. G	paired	131	169	268	84	193	149
H v. G	single 1	207	294	445	167	344	295
H v. G	single 2	205	301	428	154	329	243
K v. J	paired	13	19	23	12	14	10
K v. J	single 1	17	23	29	12	20	24
K v. J	single 2	19	23	38	6	25	25
L v. M	paired	22	30	30	14	16	16
L v. M	single 1	37	46	69	19	52	47
L v. M	single 2	36	57	74	41	56	47
N v. O	paired	83	110	276	71	241	232
N v. O	single 1	77	103	162	72	141	99
N v. O	single 2	84	108	579	68	579	569
P v. Q	paired	86	112	129	66	77	51
P v. Q	single 1	58	58	71	32	51	29
P v. Q	single 2	56	60	81	40	73	49
R v. S	paired	1	2	4	3	5	2
R v. S	single 1	3	12	14	9	11	2
R v. S	single 2	5	6	8	1	5	4
T v. U	paired	393	512	637	303	462	311
T v. U	single 1	338	413	523	301	426	286
T v. U	single 2	356	448	534	270	390	268
V v. W	paired	11	21	43	12	44	38
V v. W	single 1	18	35	57	27	51	38
V v. W	single 2	23	39	66	26	49	39
X v. Y	paired	1297	1403	1624	858	1161	869
X v. Y	single 1	1564	1801	2196	1219	1744	1303
X v. Y	single 2	1668	1978	2350	1312	1822	1346
ZB v ZA	paired	119	234	252	131	147	34
ZB v ZA	single 1	129	223	244	128	147	33
ZB v ZA	single 2	107	210	229	121	142	41
ZD v ZC	paired	133	241	251	150	160	38
ZD v ZC	single 1	139	213	220	110	129	41
ZD v ZC	single 2	100	168	178	96	106	22

## Sheet: Supplementary Table 5
Table 5. R2 Values for All Pairwise Comparisons of Read Length
Experiment	Read Length Status	Paired v. Single_1	Paired v. Single_2	Single_1 v. Single_2
A v. B	36	0.93	0.92	0.86
A v. B	54	0.94	0.93	0.87
A v. B	72	0.94	0.94	0.89
A v. B	101	0.94	0.94	0.9
C v. D	36	0.91	0.93	0.75
C v. D	54	0.95	0.94	0.92
C v. D	72	0.96	0.95	0.95
C v. D	101	0.98	0.96	0.96
F v. E	36	0.96	0.95	0.99
F v. E	54	1	0.99	0.99
F v. E	72	1	1	1
F v. E	101	1	1	1
H v. G	36	0.65	0.65	0.5
H v. G	54	0.67	0.63	0.49
H v. G	72	0.79	0.71	0.49
H v. G	101	0.8	0.81	0.65
K v. J	36	0.98	0.97	0.98
K v. J	54	0.98	0.99	0.99
K v. J	72	0.87	0.9	0.88
K v. J	101	1	1	0.99
L v. M	36	0.95	0.94	0.97
L v. M	54	0.96	0.95	0.97
L v. M	72	0.96	0.96	0.98
L v. M	101	0.96	0.96	0.98
N v. O	36	0.99	0.98	0.95
N v. O	54	0.97	0.98	0.94
N v. O	72	0.97	0.96	0.95
N v. O	101	0.98	0.92	0.84
P v. Q	36	1	1	0.99
P v. Q	54	0.98	0.95	0.98
P v. Q	72	0.96	0.97	0.97
P v. Q	101	0.97	0.95	0.97
R v. S	36	0.96	0.98	0.96
R v. S	54	0.91	0.96	0.96
R v. S	72	1	0.97	0.99
R v. S	101	0.99	0.99	0.99
T v. U	36	0.93	0.94	0.89
T v. U	54	0.91	0.91	0.86
T v. U	72	0.92	0.92	0.88
T v. U	101	0.93	0.92	0.9
V v. W	36	0.98	0.98	1
V v. W	54	0.98	0.98	1
V v. W	72	0.98	0.98	1
V v. W	101	0.99	0.99	1
X v. Y	36	0.82	0.77	0.65
X v. Y	54	0.85	0.8	0.68
X v. Y	72	0.88	0.8	0.69
X v. Y	101	0.9	0.83	0.71
ZB v. ZA	36	0.98	0.98	0.99
ZB v. ZA	54	0.98	0.98	0.99
ZB v. ZA	72	0.99	0.99	0.99
ZB v. ZA	101	0.99	0.99	0.99
ZD v. ZC	36	0.97	0.97	0.97
ZD v. ZC	54	0.96	0.97	0.97
ZD v. ZC	72	0.97	0.97	0.98
ZD v. ZC	101	0.97	0.97	0.98
			Median	0.96
			Mean	0.924821
			Min	0.49
			Max	1
